# Supplementary material for: Targeting Mitochondrial IDH2 Enhances Antitumor Activity of Cisplatin in Lung Cancer via ROS-Mediated Mechanism
Source: Biomedicines. 2023 Feb 7;11(2):475. doi: 10.3390/biomedicines11020475 (PMC9953680; doi:10.3390/biomedicines11020475)
Supplement: Supplementary file 1 [file biomedicines-11-00475-s001.zip]

Archive with 1 entries (1 files):
- biomedicines-2143502-supplementary.pdf
